# Supplementary material for: An Exploratory Study on Vectorcardiographic Identification of the Site of Origin of Focally Induced Premature Depolarizations in Horses, Part I: The Atria
Source: Animals (Basel). 2022 Feb 23;12(5):549. doi: 10.3390/ani12050549 (PMC8908827; doi:10.3390/ani12050549)
Supplement: Supplementary file 1 [file animals-12-00549-s001.zip]

Archive with 1 entries (1 files):
- animals-1567187-supplementary.mp4
